# Supplementary material for: Pcdhβ deficiency affects hippocampal CA1 ensemble activity and contextual fear discrimination
Source: Mol Brain. 2020 Jan 20;13:7. doi: 10.1186/s13041-020-0547-z (PMC6971911; doi:10.1186/s13041-020-0547-z)
Supplement: Supplementary file 6 — Additional file 6 Table S1. Tables of statistical values. P-values by statistical analysis of all figures and additional files. [file 13041_2020_547_MOESM6_ESM.xls]

## Sheet: Sheet
	Figure. 1e
		Adjusted p value
	pre-pre	0.1838
	pre-sq	0.2583
	sq-sq	**0.0013
	Figure, 2c				Figure, 2d
		Adjusted p value				Adjusted p value
	1	> 0.9999			1	> 0.9999
	2-4	> 0.9999			2-4	> 0.9999
	5-9	0.9553			5-9	0.1976
	10-14	> 0.9999			10-14	> 0.9999
	15-19	> 0.9999			15-19	> 0.9999
	20-	0.6206			20-	**0.0015
	Figure. 3
	in the main text/legend
	Additional file 1
	in the legend
	Additional file 2
	in the legend
	Additional file 3
		Adjusted p value
		Fig. d	Fig. e		Fig. f	Adjusted p value
	-6	> 0.9999	0.7963		1	> 0.9999
	-18	> 0.9999	> 0.9999		2	> 0.9999
	-30	> 0.9999	> 0.9999		3	> 0.9999
	-42	> 0.9999	> 0.9999		4	> 0.9999
	-60	> 0.9999	> 0.9999		5	> 0.9999
	60-	> 0.9999	> 0.9999		6	> 0.9999
					7	> 0.9999
	Additional file 4
	in the legend
	Additional file 5
		Fig,a	Fig. b	Fig. c	Fig. d	Fig. e	Fig. f	Fig. g	Fig. h	Fig. i	Fig. j	Fig. k	Fig. l
	size	XL		L		M		S		SCs		SC
	session	pre	sq	pre	sq	pre	sq	pre	sq	pre	sq	pre	sq
	-5	0.1924	0.0036**	> 0.9999	> 0.9999	> 0.9999	> 0.9999	> 0.9999	> 0.9999	> 0.9999	> 0.9999	> 0.9999	> 0.9999
	-10	> 0.9999	> 0.9999	> 0.9999	> 0.9999	> 0.9999	> 0.9999	0.0857	0.0244*	> 0.9999	0.0337*	> 0.9999	> 0.9999
	-15	> 0.9999	> 0.9999	> 0.9999	> 0.9999	> 0.9999	0.9295	> 0.9999	> 0.9999	> 0.9999	> 0.9999	> 0.9999	0.2759
	-20	> 0.9999	> 0.9999	> 0.9999	> 0.9999	> 0.9999	> 0.9999	> 0.9999	0.379	> 0.9999	0.0891	> 0.9999	> 0.9999
	-25	> 0.9999	> 0.9999	> 0.9999	> 0.9999	> 0.9999	> 0.9999	> 0.9999	> 0.9999	> 0.9999	> 0.9999	> 0.9999	> 0.9999
	26-	> 0.9999	> 0.9999	> 0.9999	> 0.9999	> 0.9999	> 0.9999	> 0.9999	> 0.9999	> 0.9999	> 0.9999	> 0.9999	> 0.9999
